# Supplementary material for: Network Hypoactivity in ALG13-CDG: Disrupted Developmental Pathways and E/I Imbalance as Early Drivers of Neurological Features in CDG
Source: Cells. 2026 Jan 14;15(2):147. doi: 10.3390/cells15020147 (PMC12839988; doi:10.3390/cells15020147)
Supplement: Supplementary file 1 [file cells-15-00147-s001.zip]

Archive with 1 entries (1 files):
- cells-4043901-supplementary.pdf
